# Supplementary material for: Fluorescent tetracycline bone labeling as an intraoperative tool to debride necrotic bone during septic hip revision: a preliminary case series
Source: J Bone Jt Infect. 2021 Jan 27;6(4):85–90. doi: 10.5194/jbji-6-85-2021 (PMC8132458; doi:10.5194/jbji-6-85-2021)
Supplement: The supplement related to this article is available online at: https://doi.org/10.5194/jbji-6-85-2021-supplement. [file jbji-6-85-supplement.zip]

Archive with 2 entries (2 files):
- jbji-6-85-2021-supplement-title-page.pdf
- availability code.xlsx
