# Supplementary material for: Fluorescent tetracycline bone labeling as an intraoperative tool to debride necrotic bone during septic hip revision: a preliminary case series
Source: J Bone Jt Infect. 2021 Jan 27;6(4):85–90. doi: 10.5194/jbji-6-85-2021 (PMC8132458; doi:10.5194/jbji-6-85-2021)
Supplement: The supplement related to this article is available online at: https://doi.org/10.5194/jbji-6-85-2021-supplement. [file jbji-6-85-supplement.zip › availability code.xlsx]

## Sheet: Hoja1
n	initials	patient availability code	age	sex	nationality	past medical history	diagnosis	causative microorganism	treatment	outcome
1	EMR	5238177	67	female	venezuelan	Diabetes mellitus	chronic prosthetic hip infection	Staphylococcus aureus	2-stage septic revision	good
2	LMPB	541178	40	male	italian	Hepatitis C virus	chronic prosthetic hip infection	Staphylococcus aureus	2-stage septic revision	1st stage succesfully performed, awaiting for the 2n stage
3	LRF	80015443	68	female	spanish	Seronegative polyarthritis	native hip septic arthritis	Escherichia coli	2-stage hip replacement	good
